# Supplementary material for: Optoelectronic Properties of Triply Twisted Möbius Carbon Nanobelt and the Design of Its Isomeric Nanomaterials
Source: Molecules. 2024 Sep 29;29(19):4621. doi: 10.3390/molecules29194621 (PMC11477768; doi:10.3390/molecules29194621)
Supplement: Supplementary file 1 [file molecules-29-04621-s001.zip]

Archive with 1 entries (1 files):
- molecules-3202903-supplementary.pdf
